# Supplementary material for: Trachyphloeosomarutiani sp. nov., a new species from Guangdong, China (Coleoptera, Curculionidae, Entiminae)
Source: Biodivers Data J. 2025 Feb 19;13:e142838. doi: 10.3897/BDJ.13.e142838 (PMC11865915; doi:10.3897/BDJ.13.e142838)
Supplement: XML Treatment for Trachyphloeosoma rutiani [file BDJ.13.e142838-treatment1.xml]

<!DOCTYPE tp:taxon-treatment
  PUBLIC "-//TaxonX//DTD Taxonomic Treatment Publishing DTD v0 20100105//EN" "tax-treatment-NSO.dtd">
<tp:taxon-treatment xmlns:tp="http://www.plazi.org/taxpub"><tp:treatment-meta><mixed-citation publication-type="journal"><person-group><name><surname>Zhu</surname><given-names>Jiang</given-names></name><name><surname>Wang</surname><given-names>Cheng-Bin</given-names></name><name><surname>Zhen</surname><given-names>Ye</given-names></name></person-group><article-title><italic><tp:taxon-name><tp:taxon-name-part taxon-name-part-type="genus" reg="Trachyphloeosoma">Trachyphloeosoma</tp:taxon-name-part><tp:taxon-name-part taxon-name-part-type="species" reg="rutiani">rutiani</tp:taxon-name-part></tp:taxon-name></italic> sp. nov., a new species from Guangdong, China (<tp:taxon-name><tp:taxon-name-part taxon-name-part-type="order">Coleoptera</tp:taxon-name-part></tp:taxon-name>, <tp:taxon-name><tp:taxon-name-part taxon-name-part-type="family">Curculionidae</tp:taxon-name-part></tp:taxon-name>, <tp:taxon-name><tp:taxon-name-part taxon-name-part-type="subfamily">Entiminae</tp:taxon-name-part></tp:taxon-name>)</article-title><source>Biodivers Data J</source><day>19</day><month>02</month><year>2025</year><volume>13</volume><pub-id pub-id-type="doi">10.3897/BDJ.13.e142838</pub-id></mixed-citation></tp:treatment-meta><tp:nomenclature><tp:taxon-name>
            <object-id xmlns:xlink="http://www.w3.org/1999/xlink" content-type="arpha" xlink:type="simple">0DCC8A7B-E221-552A-A9AA-9479A5C12565</object-id>
            <tp:taxon-name-part taxon-name-part-type="genus">Trachyphloeosoma</tp:taxon-name-part>
            <tp:taxon-name-part taxon-name-part-type="species">rutiani</tp:taxon-name-part>
            <object-id xmlns:xlink="http://www.w3.org/1999/xlink" content-type="zoobank" xlink:type="simple" object-id-type="ZooBank">A7E9A772-FEA2-4DAA-9AB2-FF0839B19B17</object-id>
          </tp:taxon-name><tp:taxon-authority>Zhu, Wang &amp; Zhen</tp:taxon-authority><tp:taxon-status xmlns:xlink="http://www.w3.org/1999/xlink" xlink:type="simple">sp. nov.</tp:taxon-status></tp:nomenclature><tp:treatment-sec sec-type="materials"><title>Materials</title><list list-type="alpha-lower" list-content="occurrences"><list-item><p><bold>Type status:</bold> <named-content xmlns:xlink="http://www.w3.org/1999/xlink" content-type="dwc:typeStatus" xlink:type="simple">Holotype</named-content>. <bold>Occurrence:</bold> recordedBy: <named-content xmlns:xlink="http://www.w3.org/1999/xlink" content-type="dwc:recordedBy" xlink:type="simple">Jiang Zhu; Rutian Ye</named-content>; individualCount: <named-content xmlns:xlink="http://www.w3.org/1999/xlink" content-type="dwc:individualCount" xlink:type="simple">1</named-content>; sex: <named-content xmlns:xlink="http://www.w3.org/1999/xlink" content-type="dwc:sex" xlink:type="simple">female</named-content>; lifeStage: <named-content xmlns:xlink="http://www.w3.org/1999/xlink" content-type="dwc:lifeStage" xlink:type="simple">Adult</named-content>; occurrenceID: <named-content xmlns:xlink="http://www.w3.org/1999/xlink" content-type="dwc:occurrenceID" xlink:type="simple">CA0F6CF4-BA6D-5B55-A9AD-BF82125AFDCC</named-content>; <bold>Location:</bold> country: <named-content xmlns:xlink="http://www.w3.org/1999/xlink" content-type="dwc:country" xlink:type="simple">China</named-content>; stateProvince: <named-content xmlns:xlink="http://www.w3.org/1999/xlink" content-type="dwc:stateProvince" xlink:type="simple">Guangdong</named-content>; verbatimLocality: <named-content xmlns:xlink="http://www.w3.org/1999/xlink" content-type="dwc:verbatimLocality" xlink:type="simple">Guangzhou City, Tianhe Distrct, near Shaojiwo Reservoir (广东省，广州市，天河区，筲箕窝水库)</named-content>; verbatimElevation: <named-content xmlns:xlink="http://www.w3.org/1999/xlink" content-type="dwc:verbatimElevation" xlink:type="simple">158 m</named-content>; decimalLatitude: <named-content xmlns:xlink="http://www.w3.org/1999/xlink" content-type="dwc:decimalLatitude" xlink:type="simple">23.23465577</named-content>; decimalLongitude: <named-content xmlns:xlink="http://www.w3.org/1999/xlink" content-type="dwc:decimalLongitude" xlink:type="simple">113.39828036</named-content>; geodeticDatum: <named-content xmlns:xlink="http://www.w3.org/1999/xlink" content-type="dwc:geodeticDatum" xlink:type="simple">WGS84</named-content>; <bold>Event:</bold> verbatimEventDate: <named-content xmlns:xlink="http://www.w3.org/1999/xlink" content-type="dwc:verbatimEventDate" xlink:type="simple">28-09-2024</named-content>; habitat: <named-content xmlns:xlink="http://www.w3.org/1999/xlink" content-type="dwc:habitat" xlink:type="simple">leaf litter</named-content>; <bold>Record Level:</bold> institutionID: <named-content xmlns:xlink="http://www.w3.org/1999/xlink" content-type="dwc:institutionID" xlink:type="simple">SCIES</named-content></p></list-item><list-item><p><bold>Type status:</bold> <named-content xmlns:xlink="http://www.w3.org/1999/xlink" content-type="dwc:typeStatus" xlink:type="simple">Paratype</named-content>. <bold>Occurrence:</bold> recordedBy: <named-content xmlns:xlink="http://www.w3.org/1999/xlink" content-type="dwc:recordedBy" xlink:type="simple">Jiang Zhu; Rutian Ye</named-content>; individualCount: <named-content xmlns:xlink="http://www.w3.org/1999/xlink" content-type="dwc:individualCount" xlink:type="simple">1</named-content>; sex: <named-content xmlns:xlink="http://www.w3.org/1999/xlink" content-type="dwc:sex" xlink:type="simple">female</named-content>; lifeStage: <named-content xmlns:xlink="http://www.w3.org/1999/xlink" content-type="dwc:lifeStage" xlink:type="simple">Adult</named-content>; occurrenceID: <named-content xmlns:xlink="http://www.w3.org/1999/xlink" content-type="dwc:occurrenceID" xlink:type="simple">5658556B-4F0A-55C5-90A9-9E1BF034120F</named-content>; <bold>Location:</bold> country: <named-content xmlns:xlink="http://www.w3.org/1999/xlink" content-type="dwc:country" xlink:type="simple">China</named-content>; stateProvince: <named-content xmlns:xlink="http://www.w3.org/1999/xlink" content-type="dwc:stateProvince" xlink:type="simple">Guangdong</named-content>; verbatimLocality: <named-content xmlns:xlink="http://www.w3.org/1999/xlink" content-type="dwc:verbatimLocality" xlink:type="simple">Guangzhou City, Tianhe Distrct, near Shaojiwo Reservoir (广东省，广州市，天河区，筲箕窝水库)</named-content>; verbatimElevation: <named-content xmlns:xlink="http://www.w3.org/1999/xlink" content-type="dwc:verbatimElevation" xlink:type="simple">158 m</named-content>; decimalLatitude: <named-content xmlns:xlink="http://www.w3.org/1999/xlink" content-type="dwc:decimalLatitude" xlink:type="simple">23.23465577</named-content>; decimalLongitude: <named-content xmlns:xlink="http://www.w3.org/1999/xlink" content-type="dwc:decimalLongitude" xlink:type="simple">113.39828036</named-content>; geodeticDatum: <named-content xmlns:xlink="http://www.w3.org/1999/xlink" content-type="dwc:geodeticDatum" xlink:type="simple">WGS84</named-content>; <bold>Event:</bold> verbatimEventDate: <named-content xmlns:xlink="http://www.w3.org/1999/xlink" content-type="dwc:verbatimEventDate" xlink:type="simple">28-09-2024</named-content>; habitat: <named-content xmlns:xlink="http://www.w3.org/1999/xlink" content-type="dwc:habitat" xlink:type="simple">leaf litter</named-content>; <bold>Record Level:</bold> institutionID: <named-content xmlns:xlink="http://www.w3.org/1999/xlink" content-type="dwc:institutionID" xlink:type="simple">MYNU</named-content></p></list-item><list-item><p><bold>Type status:</bold> <named-content xmlns:xlink="http://www.w3.org/1999/xlink" content-type="dwc:typeStatus" xlink:type="simple">Paratype</named-content>. <bold>Occurrence:</bold> recordedBy: <named-content xmlns:xlink="http://www.w3.org/1999/xlink" content-type="dwc:recordedBy" xlink:type="simple">Jiang Zhu, Ru-Tian Ye &amp; Zhen-Yu Piao</named-content>; individualCount: <named-content xmlns:xlink="http://www.w3.org/1999/xlink" content-type="dwc:individualCount" xlink:type="simple">1</named-content>; sex: <named-content xmlns:xlink="http://www.w3.org/1999/xlink" content-type="dwc:sex" xlink:type="simple">female</named-content>; lifeStage: <named-content xmlns:xlink="http://www.w3.org/1999/xlink" content-type="dwc:lifeStage" xlink:type="simple">Adult</named-content>; occurrenceID: <named-content xmlns:xlink="http://www.w3.org/1999/xlink" content-type="dwc:occurrenceID" xlink:type="simple">168FC8A7-0BA0-5E0E-A075-D8AE284361EA</named-content>; <bold>Location:</bold> country: <named-content xmlns:xlink="http://www.w3.org/1999/xlink" content-type="dwc:country" xlink:type="simple">China</named-content>; stateProvince: <named-content xmlns:xlink="http://www.w3.org/1999/xlink" content-type="dwc:stateProvince" xlink:type="simple">Guangdong</named-content>; verbatimLocality: <named-content xmlns:xlink="http://www.w3.org/1999/xlink" content-type="dwc:verbatimLocality" xlink:type="simple">Heyuan City, Zijin County, Baixi Provincial Nature Reserve</named-content>; verbatimElevation: <named-content xmlns:xlink="http://www.w3.org/1999/xlink" content-type="dwc:verbatimElevation" xlink:type="simple">274 m</named-content>; decimalLatitude: <named-content xmlns:xlink="http://www.w3.org/1999/xlink" content-type="dwc:decimalLatitude" xlink:type="simple">23.707126</named-content>; decimalLongitude: <named-content xmlns:xlink="http://www.w3.org/1999/xlink" content-type="dwc:decimalLongitude" xlink:type="simple">115.175949</named-content>; geodeticDatum: <named-content xmlns:xlink="http://www.w3.org/1999/xlink" content-type="dwc:geodeticDatum" xlink:type="simple">WGS84</named-content>; <bold>Event:</bold> verbatimEventDate: <named-content xmlns:xlink="http://www.w3.org/1999/xlink" content-type="dwc:verbatimEventDate" xlink:type="simple">28-09-2024</named-content>; habitat: <named-content xmlns:xlink="http://www.w3.org/1999/xlink" content-type="dwc:habitat" xlink:type="simple">leaf litter</named-content>; <bold>Record Level:</bold> institutionID: <named-content xmlns:xlink="http://www.w3.org/1999/xlink" content-type="dwc:institutionID" xlink:type="simple">MYNU</named-content></p></list-item></list></tp:treatment-sec><tp:treatment-sec sec-type="Description"><title>Description</title><p><bold>Holotype female.</bold> Body length: holotype 2.33 mm, paratypes 2.26–2.41 mm. Body (Fig. <xref ref-type="fig" rid="F12271514">2</xref>) most rusty dark brown; antennae and legs lighter, reddish-brown. Entire body, except antennal flagellum and tarsi, covered by sparse yellowish scales; antennal flagellum densely covered by short yellowish setae; head, pronotum, elytra except central and lateral areas, legs except tarsi, covered by specialised star-shaped, yellowish, short setae; specialised setae on elytra and legs much finer. Entire body in dermatoglyph texture; head, pronotum and elytra densely coriaceous, all interstriae finely punctate, yellowish erect setae on only odd interstriae.</p><p>Head (Fig. <xref ref-type="fig" rid="F12271516">3</xref>) coriaceous, finely rugose and punctate, with three main vertical grooves on frons, each groove divided into several sculptures and ridges (Figs <xref ref-type="fig" rid="F12401744">1</xref>, <xref ref-type="fig" rid="F12271514">2</xref>, <xref ref-type="fig" rid="F12271520">5</xref>) on vertex. Rostrum wider than long, tapered anteriad, widest at base. Epistome convex, tilting backwards, separated from frons by crescent-shaped, raised ridge. Scrobes in dorsal view mostly visible, in lateral view short and gradually enlarged posteriad into a separated reniform groove before eyes, opened at posteroventral margin. Rostrum in lateral view slightly vaulted, at the same level as head. Eyes small, convex, oval, slightly prominent from outline of head, composed of about 15 separated facets. Postgena with several waterdrop-shaped grooves in a vertical row, each groove filled with flocculent microhairs.</p><p>Antennae (Fig. <xref ref-type="fig" rid="F12271518">4</xref>B) moderately long. Scape as long as funicle plus club, distinctly curved at proximal half, gradually enlarged apicad, at apex about 0.7× as wide as widest part of club. Funicle with seven antennomeres, antennomeres 1–2 conical, antennomeres 3–4 compressed into short cylinders, antennomeres 5–7 cup-shaped. Club ovoid, large. Length of each antennomere in mm: scape (0.43), funicular antennomere 1 (0.10), funicular antennomere 2 (0.05), funicular antennomere 3 (0.02), funicular antennomere 4 (0.03), funicular antennomere 5 (0.02), funicular antennomere 6 (0.03), funicular antennomere 7 (0.04), club (0.16); width of each antennomere in mm: funicular antennomere 1 (0.06), funicular antennomere 2 (0.04), funicular antennomere 3 (0.04), funicular antennomere 4 (0.04), funicular antennomere 5 (0.04), funicular antennomere 6 (0.05), funicular antennomere 7 (0.06) and club (0.10).</p><p>Pronotum (Fig. <xref ref-type="fig" rid="F12271514">2</xref>A and Fig. <xref ref-type="fig" rid="F12271520">5</xref>A) 1.04× wider than long, widest at mid-length, hexagonal, constricted behind anterior margin. Anterior margin distinctly narrower than posterior margin. Disc finely rugose and punctate, intensified into a large, moderately wide longitudinal medial furrow along entire length, with ill-defined margins. Except for medial furrow, entire pronotum covered by star-shaped yellowish short setae, with interval erect yellowish setae at outer margins.</p><p>Elytra (Fig. <xref ref-type="fig" rid="F12271514">2</xref>A and Fig. <xref ref-type="fig" rid="F12271520">5</xref>B, D) elongated oval, 1.29× longer than wide, widest at mid-length, sides regularly rounded. Striae coarsely punctate, twice as wide as interstriae, each punctate circular. Interstriae densely covered by weak specialised star-shaped, yellowish, short setae; with yellowish erect setae on only odd interstriae, gradually more developed from base to apex and from interstria 1 to interstria 7, all setae not narrower than interstriae on declivity. Scutellar shield small, trapezoidal, margin indistinct (Fig. <xref ref-type="fig" rid="F12271520">5</xref>B).</p><p>Protibiae (Fig. <xref ref-type="fig" rid="F12271518">4</xref>A) coriaceous, long and slender, covered by weak, specialised, star-shaped, yellowish, short setae, 6.25× longer than width at mid-length, apically obliquely subtruncate, with dense fringe of fine yellowish setae, with robust yellowish mucro. Tarsi short and thick, claws free.</p><p>Abdomen (Fig. <xref ref-type="fig" rid="F12271522">6</xref>A) 1.13× longer than wide. Ventrite 1+2 sparsely roughly punctate, ventrite 1 slightly longer than 2, ventrite 2 visibly longer than 3+4, ventrite 5 covered by specialised, star-shaped, yellowish, short setae Suture 1 fine, slightly sinuous, surrounded by specialised, star-shaped, yellowish, short setae, other sutures straight, deep. Intercoxal process of abdominal ventrite 1 flat.</p><p>Female genitalia (Fig. <xref ref-type="fig" rid="F12271522">6</xref>B and C): Sternite VIII with long, slender apodeme, about 4× as long as plate; plate rhombic, with distinct, slender, medial longitudinal emargination extending along distal 2/3 of plate. Spermatheca with long and irregularly curved cornu; corpus slender, indistinct; ramus small, slightly longer than wide; collum distinctly irregularly curved, apex truncated, exactly reaching extended line of corpus.</p><p><bold>Male.</bold> Unknown.</p></tp:treatment-sec><tp:treatment-sec sec-type="Diagnosis"><title>Diagnosis</title><p>By having a longitudinal median furrow along the entire length of the pronotum, <italic><tp:taxon-name><tp:taxon-name-part taxon-name-part-type="genus" reg="Trachyphloeosoma">Trachyphloeosoma</tp:taxon-name-part><tp:taxon-name-part taxon-name-part-type="species" reg="rutiani">rutiani</tp:taxon-name-part></tp:taxon-name></italic> sp. nov. is similar to <italic><tp:taxon-name><tp:taxon-name-part taxon-name-part-type="genus" reg="Trachyphloeosoma">T.</tp:taxon-name-part><tp:taxon-name-part taxon-name-part-type="species" reg="ales">ales</tp:taxon-name-part></tp:taxon-name></italic> Borovec &amp; Anderson 2022. They can be distinguished by <italic><tp:taxon-name><tp:taxon-name-part taxon-name-part-type="genus" reg="Trachyphloeosoma">T.</tp:taxon-name-part><tp:taxon-name-part taxon-name-part-type="species" reg="rutiani">rutiani</tp:taxon-name-part></tp:taxon-name></italic> sp. nov. having erect setae on elytra on only odd interstriae, the shape of the scrobes (scrobes more straight and sharp in <italic><tp:taxon-name><tp:taxon-name-part taxon-name-part-type="genus" reg="Trachyphloeosoma">T.</tp:taxon-name-part><tp:taxon-name-part taxon-name-part-type="species" reg="ales">ales</tp:taxon-name-part></tp:taxon-name></italic>, also opened at posteroventral margin; gradually enlarged posteriad into a separated reniform groove before eyes, opened at posteroventral margin in <italic><tp:taxon-name><tp:taxon-name-part taxon-name-part-type="genus" reg="Trachyphloeosoma">T.</tp:taxon-name-part><tp:taxon-name-part taxon-name-part-type="species" reg="rutiani">rutiani</tp:taxon-name-part></tp:taxon-name></italic> sp. nov.), ridges behind eyes (<italic><tp:taxon-name><tp:taxon-name-part taxon-name-part-type="genus" reg="Trachyphloeosoma">T.</tp:taxon-name-part><tp:taxon-name-part taxon-name-part-type="species" reg="ales">ales</tp:taxon-name-part></tp:taxon-name></italic> has ridges behind eyes at the same level as the eyes; <italic><tp:taxon-name><tp:taxon-name-part taxon-name-part-type="genus" reg="Trachyphloeosoma">T.</tp:taxon-name-part><tp:taxon-name-part taxon-name-part-type="species" reg="rutiani">rutiani</tp:taxon-name-part></tp:taxon-name></italic> sp. nov. much higher), shape of the plate of sternite VIII (<italic><tp:taxon-name><tp:taxon-name-part taxon-name-part-type="genus" reg="Trachyphloeosoma">T.</tp:taxon-name-part><tp:taxon-name-part taxon-name-part-type="species" reg="ales">ales</tp:taxon-name-part></tp:taxon-name></italic> with entire plate of sternite VIII; <italic><tp:taxon-name><tp:taxon-name-part taxon-name-part-type="genus" reg="Trachyphloeosoma">T.</tp:taxon-name-part><tp:taxon-name-part taxon-name-part-type="species" reg="rutiani">rutiani</tp:taxon-name-part></tp:taxon-name></italic> sp. nov. with distinct, slender, longitudinal emargination extending along distal 2/3 of plate), shape of spermatheca (<italic><tp:taxon-name><tp:taxon-name-part taxon-name-part-type="genus" reg="Trachyphloeosoma">T.</tp:taxon-name-part><tp:taxon-name-part taxon-name-part-type="species" reg="ales">ales</tp:taxon-name-part></tp:taxon-name></italic> has ramus and collum not developed; <italic><tp:taxon-name><tp:taxon-name-part taxon-name-part-type="genus" reg="Trachyphloeosoma">T.</tp:taxon-name-part><tp:taxon-name-part taxon-name-part-type="species" reg="rutiani">rutiani</tp:taxon-name-part></tp:taxon-name></italic> sp. nov. has ramus small, collum distinctly irregularly curved).</p><p>By having elevated ridges behind the eyes and slender and long protibiae, <italic><tp:taxon-name><tp:taxon-name-part taxon-name-part-type="genus" reg="Trachyphloeosoma">T.</tp:taxon-name-part><tp:taxon-name-part taxon-name-part-type="species" reg="rutiani">rutiani</tp:taxon-name-part></tp:taxon-name></italic> is similar to <italic><tp:taxon-name><tp:taxon-name-part taxon-name-part-type="genus" reg="Trachyphloeosoma">T.</tp:taxon-name-part><tp:taxon-name-part taxon-name-part-type="species" reg="jirka">jirka</tp:taxon-name-part></tp:taxon-name></italic> Ren, Borovec &amp; Zhang 2020; they can be distinguished by <italic><tp:taxon-name><tp:taxon-name-part taxon-name-part-type="genus" reg="Trachyphloeosoma">T.</tp:taxon-name-part><tp:taxon-name-part taxon-name-part-type="species" reg="rutiani">rutiani</tp:taxon-name-part></tp:taxon-name></italic> sp. nov. having a longitudinal median furrow along the entire length of the pronotum, having erect setae on elytra on only odd interstriae, by the shape of the plate of sternite VIII (<italic><tp:taxon-name><tp:taxon-name-part taxon-name-part-type="genus" reg="Trachyphloeosoma">T.</tp:taxon-name-part><tp:taxon-name-part taxon-name-part-type="species" reg="jirka">jirka</tp:taxon-name-part></tp:taxon-name></italic> with entire plate of sternite VIII; <italic><tp:taxon-name><tp:taxon-name-part taxon-name-part-type="genus" reg="Trachyphloeosoma">T.</tp:taxon-name-part><tp:taxon-name-part taxon-name-part-type="species" reg="rutiani">rutiani</tp:taxon-name-part></tp:taxon-name></italic> sp. nov. with distinct, slender, longitudinal emargination extending along distal 2/3 of plate), shape of spermatheca (<italic><tp:taxon-name><tp:taxon-name-part taxon-name-part-type="genus" reg="Trachyphloeosoma">T.</tp:taxon-name-part><tp:taxon-name-part taxon-name-part-type="species" reg="jirka">jirka</tp:taxon-name-part></tp:taxon-name></italic> has ramus not developed, collum very small, hump-shaped; <italic><tp:taxon-name><tp:taxon-name-part taxon-name-part-type="genus" reg="Trachyphloeosoma">T.</tp:taxon-name-part><tp:taxon-name-part taxon-name-part-type="species" reg="rutiani">rutiani</tp:taxon-name-part></tp:taxon-name></italic> sp. nov. has ramus small, collum distinctly irregularly curved).</p><p>By the shape of the female terminalia, <italic><tp:taxon-name><tp:taxon-name-part taxon-name-part-type="genus" reg="Trachyphloeosoma">T.</tp:taxon-name-part><tp:taxon-name-part taxon-name-part-type="species" reg="rutiani">rutiani</tp:taxon-name-part></tp:taxon-name></italic> sp. nov. is similar to <italic><tp:taxon-name><tp:taxon-name-part taxon-name-part-type="genus" reg="Trachyphloeosoma">T.</tp:taxon-name-part><tp:taxon-name-part taxon-name-part-type="species" reg="martin">martin</tp:taxon-name-part></tp:taxon-name></italic> Ren, Borovec &amp; Zhang 2020; they can be distinguished by <italic><tp:taxon-name><tp:taxon-name-part taxon-name-part-type="genus" reg="Trachyphloeosoma">T.</tp:taxon-name-part><tp:taxon-name-part taxon-name-part-type="species" reg="rutiani">rutiani</tp:taxon-name-part></tp:taxon-name></italic> sp. nov. having a longitudinal median furrow along the entire length of the pronotum (more like <italic><tp:taxon-name><tp:taxon-name-part taxon-name-part-type="genus" reg="Trachyphloeosoma">T.</tp:taxon-name-part><tp:taxon-name-part taxon-name-part-type="species" reg="ales">ales</tp:taxon-name-part></tp:taxon-name></italic>), elevated ridges behind the eyes (more like <italic><tp:taxon-name><tp:taxon-name-part taxon-name-part-type="genus" reg="Trachyphloeosoma">T.</tp:taxon-name-part><tp:taxon-name-part taxon-name-part-type="species" reg="jirka">jirka</tp:taxon-name-part></tp:taxon-name></italic>), slender proleg (more like <italic><tp:taxon-name><tp:taxon-name-part taxon-name-part-type="genus" reg="Trachyphloeosoma">T.</tp:taxon-name-part><tp:taxon-name-part taxon-name-part-type="species" reg="jirka">jirka</tp:taxon-name-part></tp:taxon-name></italic>), longer elytra, strongly convex postgena (more like <italic><tp:taxon-name><tp:taxon-name-part taxon-name-part-type="genus" reg="Trachyphloeosoma">T.</tp:taxon-name-part><tp:taxon-name-part taxon-name-part-type="species" reg="jirka">jirka</tp:taxon-name-part></tp:taxon-name></italic>; much more flat in <italic><tp:taxon-name><tp:taxon-name-part taxon-name-part-type="genus" reg="Trachyphloeosoma">T.</tp:taxon-name-part><tp:taxon-name-part taxon-name-part-type="species" reg="martin">martin</tp:taxon-name-part></tp:taxon-name></italic>), the shape of the plate of sternite VIII (<italic><tp:taxon-name><tp:taxon-name-part taxon-name-part-type="genus" reg="Trachyphloeosoma">T.</tp:taxon-name-part><tp:taxon-name-part taxon-name-part-type="species" reg="martin">martin</tp:taxon-name-part></tp:taxon-name></italic> with longitudinal emargination extending along distal 1/2 of plate and plate rounder), different shape of the spermatheca, long and irregularly curved cornu, ramus moderately longer than wide, collum long and irregularly curved.</p><p><italic><tp:taxon-name><tp:taxon-name-part taxon-name-part-type="genus" reg="Trachyphloeosoma">T.</tp:taxon-name-part><tp:taxon-name-part taxon-name-part-type="species" reg="rutiani">rutiani</tp:taxon-name-part></tp:taxon-name></italic> sp. nov. is quite similar to <italic><tp:taxon-name><tp:taxon-name-part taxon-name-part-type="genus" reg="Trachyphloeosoma">T.</tp:taxon-name-part><tp:taxon-name-part taxon-name-part-type="species" reg="roelofsi">roelofsi</tp:taxon-name-part></tp:taxon-name></italic> Sharp, 1896. A differential diagnosis is presented in Table <xref ref-type="table" rid="T12402393">1</xref>.</p></tp:treatment-sec><tp:treatment-sec sec-type="Etymology"><title>Etymology</title><p>The species is named after one of the collectors, Ru-tian Ye [叶如天], younger brother of the third author, who participated in the fieldwork. The name is a noun in the genitive case.</p></tp:treatment-sec><tp:treatment-sec sec-type="Distribution"><title>Distribution</title><p>China (Guangdong) (Fig. <xref ref-type="fig" rid="F12405803">7</xref>).</p></tp:treatment-sec><tp:treatment-sec sec-type="Biology"><title>Biology</title><p>All specimens were collected in the deciduous layer of a mixed secondary broad-leaved forest and bamboo forest, mainly composed of <italic><tp:taxon-name><tp:taxon-name-part taxon-name-part-type="genus" reg="Ficus">Ficus</tp:taxon-name-part><tp:taxon-name-part taxon-name-part-type="species" reg="concinna">concinna</tp:taxon-name-part></tp:taxon-name></italic> (<tp:taxon-name><tp:taxon-name-part taxon-name-part-type="family">Moraceae</tp:taxon-name-part></tp:taxon-name>), <italic><tp:taxon-name><tp:taxon-name-part taxon-name-part-type="genus" reg="Litchi">Litchi</tp:taxon-name-part><tp:taxon-name-part taxon-name-part-type="species" reg="chinensis">chinensis</tp:taxon-name-part></tp:taxon-name></italic> (<tp:taxon-name><tp:taxon-name-part taxon-name-part-type="family">Sapindaceae</tp:taxon-name-part></tp:taxon-name>), <italic><tp:taxon-name><tp:taxon-name-part taxon-name-part-type="genus" reg="Castanopsis">Castanopsis</tp:taxon-name-part><tp:taxon-name-part taxon-name-part-type="species" reg="hystrix">hystrix</tp:taxon-name-part></tp:taxon-name></italic> (<tp:taxon-name><tp:taxon-name-part taxon-name-part-type="family">Fagaceae</tp:taxon-name-part></tp:taxon-name>) and <italic><tp:taxon-name><tp:taxon-name-part taxon-name-part-type="genus" reg="Blechnopsis">Blechnopsis</tp:taxon-name-part><tp:taxon-name-part taxon-name-part-type="species" reg="orientalis">orientalis</tp:taxon-name-part></tp:taxon-name></italic> (<tp:taxon-name><tp:taxon-name-part taxon-name-part-type="family">Blechnaceae</tp:taxon-name-part></tp:taxon-name>) (Fig. <xref ref-type="fig" rid="F12271533">8</xref>).</p></tp:treatment-sec><tp:treatment-sec sec-type="Notes"><title>Notes</title><p>Morphological characters of the new species are similar to <italic><tp:taxon-name><tp:taxon-name-part taxon-name-part-type="genus" reg="Trachyphloeosoma">T.</tp:taxon-name-part><tp:taxon-name-part taxon-name-part-type="species" reg="roelofsi">roelofsi</tp:taxon-name-part></tp:taxon-name></italic> (Japan; Taiwan, China), <italic><tp:taxon-name><tp:taxon-name-part taxon-name-part-type="genus" reg="Trachyphloeosoma">T.</tp:taxon-name-part><tp:taxon-name-part taxon-name-part-type="species" reg="ales">ales</tp:taxon-name-part></tp:taxon-name></italic> (Taiwan, China), <italic><tp:taxon-name><tp:taxon-name-part taxon-name-part-type="genus" reg="Trachyphloeosoma">T.</tp:taxon-name-part><tp:taxon-name-part taxon-name-part-type="species" reg="jirka">jirka</tp:taxon-name-part></tp:taxon-name></italic> (Vietnam; Jiangxi, China) and <italic><tp:taxon-name><tp:taxon-name-part taxon-name-part-type="genus" reg="Trachyphloeosoma">T.</tp:taxon-name-part><tp:taxon-name-part taxon-name-part-type="species" reg="martin">martin</tp:taxon-name-part></tp:taxon-name></italic> (Hainan, China) and their geographical distributions are close to each other, many features on the head can only be observed after clearing out the earth-like encrustation. The <italic><tp:taxon-name><tp:taxon-name-part taxon-name-part-type="genus" reg="Trachyphloeosoma">Trachyphloeosoma</tp:taxon-name-part></tp:taxon-name></italic>, as a wingless terricolous beetle genus north to Japan in Asia, may still have enormous potential in terms of species diversity in the further north part of China.</p></tp:treatment-sec><tp:treatment-sec><!--Section generated to contain objects referenced in tp:taxon-treatment.--><fig id="F12271514" position="float" orientation="portrait"><object-id xmlns:xlink="http://www.w3.org/1999/xlink" content-type="arpha" xlink:type="simple">EC9C5E2C-C27D-5286-9DF7-F29A347BD699</object-id><object-id xmlns:xlink="http://www.w3.org/1999/xlink" content-type="doi" xlink:type="simple">10.3897/BDJ.13.e142838.figure2</object-id><label>Figure 2.</label><caption><p>Habitus of <italic><tp:taxon-name><tp:taxon-name-part taxon-name-part-type="genus" reg="Trachyphloeosoma">Trachyphloeosoma</tp:taxon-name-part><tp:taxon-name-part taxon-name-part-type="species" reg="rutiani">rutiani</tp:taxon-name-part></tp:taxon-name></italic> sp. nov., female: <bold>A</bold> Dorsal view; <bold>B</bold> Ventral view. Scale Bar = 0.5 mm.</p></caption><graphic xmlns:xlink="http://www.w3.org/1999/xlink" xlink:href="bdj-13-e142838-g002.jpg" position="float" id="oo_1182026.jpg" orientation="portrait" xlink:type="simple"><uri content-type="original_file" xlink:type="simple">https://binary.pensoft.net/fig/1182026</uri></graphic></fig><fig id="F12271516" position="float" orientation="portrait"><object-id xmlns:xlink="http://www.w3.org/1999/xlink" content-type="arpha" xlink:type="simple">3E51AA06-A510-56D8-B739-6F73317F947C</object-id><object-id xmlns:xlink="http://www.w3.org/1999/xlink" content-type="doi" xlink:type="simple">10.3897/BDJ.13.e142838.figure3</object-id><label>Figure 3.</label><caption><p>Head of <italic><tp:taxon-name><tp:taxon-name-part taxon-name-part-type="genus" reg="Trachyphloeosoma">Trachyphloeosoma</tp:taxon-name-part><tp:taxon-name-part taxon-name-part-type="species" reg="rutiani">rutiani</tp:taxon-name-part></tp:taxon-name></italic> sp. nov., female (setae and microhairs mostly removed). <bold>A, C</bold> Dorsal view; <bold>B, D</bold> Lateral view. Scale Bar = 0.2 mm. Abbreviations: <bold>ep</bold> epistome, <bold>fr</bold> frons.</p></caption><graphic xmlns:xlink="http://www.w3.org/1999/xlink" xlink:href="bdj-13-e142838-g003.jpg" position="float" id="oo_1202328.jpg" orientation="portrait" xlink:type="simple"><uri content-type="original_file" xlink:type="simple">https://binary.pensoft.net/fig/1202328</uri></graphic></fig><fig id="F12401744" position="float" orientation="portrait"><object-id xmlns:xlink="http://www.w3.org/1999/xlink" content-type="arpha" xlink:type="simple">AF8CECF0-A8B8-5A97-B2A8-8934794561FB</object-id><object-id xmlns:xlink="http://www.w3.org/1999/xlink" content-type="doi" xlink:type="simple">10.3897/BDJ.13.e142838.figure1</object-id><label>Figure 1.</label><caption><p>Modified heating dryer.</p></caption><graphic xmlns:xlink="http://www.w3.org/1999/xlink" xlink:href="bdj-13-e142838-g001.jpg" position="float" id="oo_1201950.jpg" orientation="portrait" xlink:type="simple"><uri content-type="original_file" xlink:type="simple">https://binary.pensoft.net/fig/1201950</uri></graphic></fig><fig id="F12271520" position="float" orientation="portrait"><object-id xmlns:xlink="http://www.w3.org/1999/xlink" content-type="arpha" xlink:type="simple">C9955634-994E-54B7-962B-E678274E5C1E</object-id><object-id xmlns:xlink="http://www.w3.org/1999/xlink" content-type="doi" xlink:type="simple">10.3897/BDJ.13.e142838.figure5</object-id><label>Figure 5.</label><caption><p>Microfeatures of <italic><tp:taxon-name><tp:taxon-name-part taxon-name-part-type="genus" reg="Trachyphloeosoma">Trachyphloeosoma</tp:taxon-name-part><tp:taxon-name-part taxon-name-part-type="species" reg="rutiani">rutiani</tp:taxon-name-part></tp:taxon-name></italic> sp. nov., female. <bold>A</bold> Specialised star-shaped yellowish setae on pronotum; <bold>B</bold> Scutellar shield; <bold>C</bold> Flocculent microhair on legs; <bold>D</bold> Flocculent microhair on elytron.</p></caption><graphic xmlns:xlink="http://www.w3.org/1999/xlink" xlink:href="bdj-13-e142838-g005.jpg" position="float" id="oo_1182030.jpg" orientation="portrait" xlink:type="simple"><uri content-type="original_file" xlink:type="simple">https://binary.pensoft.net/fig/1182030</uri></graphic></fig><fig id="F12271518" position="float" orientation="portrait"><object-id xmlns:xlink="http://www.w3.org/1999/xlink" content-type="arpha" xlink:type="simple">4077C079-9819-5B92-8E67-501AF043494F</object-id><object-id xmlns:xlink="http://www.w3.org/1999/xlink" content-type="doi" xlink:type="simple">10.3897/BDJ.13.e142838.figure4</object-id><label>Figure 4.</label><caption><p>Proleg and antenna of <italic><tp:taxon-name><tp:taxon-name-part taxon-name-part-type="genus" reg="Trachyphloeosoma">Trachyphloeosoma</tp:taxon-name-part><tp:taxon-name-part taxon-name-part-type="species" reg="rutiani">rutiani</tp:taxon-name-part></tp:taxon-name></italic> sp. nov., female. <bold>A</bold> Right proleg, anterior view; <bold>B</bold> Right antenna, ventral view. Scale bar = 0.2 mm.</p></caption><graphic xmlns:xlink="http://www.w3.org/1999/xlink" xlink:href="bdj-13-e142838-g004.jpg" position="float" id="oo_1182029.jpg" orientation="portrait" xlink:type="simple"><uri content-type="original_file" xlink:type="simple">https://binary.pensoft.net/fig/1182029</uri></graphic></fig><fig id="F12271522" position="float" orientation="portrait"><object-id xmlns:xlink="http://www.w3.org/1999/xlink" content-type="arpha" xlink:type="simple">8916C4D6-5B40-5517-9AA9-B9BB10B64AA8</object-id><object-id xmlns:xlink="http://www.w3.org/1999/xlink" content-type="doi" xlink:type="simple">10.3897/BDJ.13.e142838.figure6</object-id><label>Figure 6.</label><caption><p>Abdominal ventrites and female genitalia of <italic><tp:taxon-name><tp:taxon-name-part taxon-name-part-type="genus" reg="Trachyphloeosoma">Trachyphloeosoma</tp:taxon-name-part><tp:taxon-name-part taxon-name-part-type="species" reg="rutiani">rutiani</tp:taxon-name-part></tp:taxon-name></italic> sp. nov. <bold>A</bold> Abdominal ventrites 1 to 5; <bold>B</bold> Sternite VIII; <bold>C</bold> Spermatheca. Scale Bar = 0.2 mm.</p></caption><graphic xmlns:xlink="http://www.w3.org/1999/xlink" xlink:href="bdj-13-e142838-g006.jpg" position="float" id="oo_1182031.jpg" orientation="portrait" xlink:type="simple"><uri content-type="original_file" xlink:type="simple">https://binary.pensoft.net/fig/1182031</uri></graphic></fig><table-wrap id="T12402393" position="float" orientation="portrait"><label>Table 1.</label><caption><p>Differential diagnosis between <italic><tp:taxon-name><tp:taxon-name-part taxon-name-part-type="genus" reg="Trachyphloeosoma">T.</tp:taxon-name-part><tp:taxon-name-part taxon-name-part-type="species" reg="rutiani">rutiani</tp:taxon-name-part></tp:taxon-name></italic> and <italic><tp:taxon-name><tp:taxon-name-part taxon-name-part-type="genus" reg="Trachyphloeosoma">T.</tp:taxon-name-part><tp:taxon-name-part taxon-name-part-type="species" reg="roelofsi">roelofsi</tp:taxon-name-part></tp:taxon-name></italic>.</p></caption><table rules="all" border="0"><tbody><tr><td rowspan="1" colspan="1"/><td rowspan="1" colspan="1"><italic><tp:taxon-name><tp:taxon-name-part taxon-name-part-type="genus" reg="Trachyphloeosoma">T.</tp:taxon-name-part><tp:taxon-name-part taxon-name-part-type="species" reg="rutiani">rutiani</tp:taxon-name-part></tp:taxon-name></italic> sp. nov.</td><td rowspan="1" colspan="1">
              <italic>
                <tp:taxon-name><tp:taxon-name-part taxon-name-part-type="genus" reg="Trachyphloeosoma">T.</tp:taxon-name-part><tp:taxon-name-part taxon-name-part-type="species" reg="roelofsi">roelofsi</tp:taxon-name-part></tp:taxon-name>
              </italic>
            </td></tr><tr><td rowspan="1" colspan="1">Body length</td><td rowspan="1" colspan="1">2.26–2.41 mm</td><td rowspan="1" colspan="1">2.00–2.30 mm</td></tr><tr><td rowspan="1" colspan="1">Head</td><td rowspan="1" colspan="1">with groove on frons divided into several sculptures and elevated ridges behind eyes</td><td rowspan="1" colspan="1">coriaceous, rugose, with dense oblong punctures, these on head not forming sulci</td></tr><tr><td rowspan="1" colspan="1">Pronotum disc</td><td rowspan="1" colspan="1">with longitudinal median furrow along the entire length (similar to <italic><tp:taxon-name><tp:taxon-name-part taxon-name-part-type="genus" reg="Trachyphloeosoma">T.</tp:taxon-name-part><tp:taxon-name-part taxon-name-part-type="species" reg="ales">ales</tp:taxon-name-part></tp:taxon-name></italic>)</td><td rowspan="1" colspan="1">regularly domed</td></tr><tr><td rowspan="1" colspan="1">Scutellar shield</td><td rowspan="1" colspan="1">small, trapezoidal, margin indistinct</td><td rowspan="1" colspan="1">invisible</td></tr><tr><td rowspan="1" colspan="1">Interstriae</td><td rowspan="1" colspan="1">with setae in odd interstriae, all interstriae finely punctate</td><td rowspan="1" colspan="1">with setae in odd interstriae, all interstriae nearly smooth</td></tr><tr><td rowspan="1" colspan="1">Protibiae</td><td rowspan="1" colspan="1">long and slender (6.25x longer than wide at mid-length, similar to <italic><tp:taxon-name><tp:taxon-name-part taxon-name-part-type="genus" reg="Trachyphloeosoma">T.</tp:taxon-name-part><tp:taxon-name-part taxon-name-part-type="species" reg="jirka">jirka</tp:taxon-name-part></tp:taxon-name></italic>)</td><td rowspan="1" colspan="1">short (4.8-5.3x longer than wide at mid-length)（<xref ref-type="bibr" rid="B12271644">Ren et al. 2020</xref>）</td></tr><tr><td rowspan="1" colspan="1">Sternite VIII</td><td rowspan="1" colspan="2">Nearly same, also similar to <italic><tp:taxon-name><tp:taxon-name-part taxon-name-part-type="genus" reg="Trachyphloeosoma">T.</tp:taxon-name-part><tp:taxon-name-part taxon-name-part-type="species" reg="advena">advena</tp:taxon-name-part></tp:taxon-name></italic> and <italic><tp:taxon-name><tp:taxon-name-part taxon-name-part-type="genus" reg="Trachyphloeosoma">T.</tp:taxon-name-part><tp:taxon-name-part taxon-name-part-type="species" reg="buruana">buruana</tp:taxon-name-part></tp:taxon-name></italic>.</td></tr><tr><td rowspan="1" colspan="1">Spermatheca</td><td rowspan="1" colspan="2">Although spermatheca is variable in shape, <italic><tp:taxon-name><tp:taxon-name-part taxon-name-part-type="genus" reg="Trachyphloeosoma">T.</tp:taxon-name-part><tp:taxon-name-part taxon-name-part-type="species" reg="rutiani">rutiani</tp:taxon-name-part></tp:taxon-name></italic> do have a longer and more irregularly curved cornu, ramus moderately longer than wide, collum long and irregularly curved (more similar to <italic><tp:taxon-name><tp:taxon-name-part taxon-name-part-type="genus" reg="Trachyphloeosoma">T.</tp:taxon-name-part><tp:taxon-name-part taxon-name-part-type="species" reg="martin">martin</tp:taxon-name-part></tp:taxon-name></italic>).</td></tr></tbody></table></table-wrap><fig id="F12405803" position="float" orientation="portrait"><object-id xmlns:xlink="http://www.w3.org/1999/xlink" content-type="arpha" xlink:type="simple">6CCD7679-F975-507D-B9F1-744D686123FB</object-id><object-id xmlns:xlink="http://www.w3.org/1999/xlink" content-type="doi" xlink:type="simple">10.3897/BDJ.13.e142838.figure7</object-id><label>Figure 7.</label><caption><p>Geographical distribution of <italic><tp:taxon-name><tp:taxon-name-part taxon-name-part-type="genus" reg="Trachyphloeosoma">Trachyphloeosoma</tp:taxon-name-part></tp:taxon-name></italic> spp. in China, the outline of Guangdong Province has been marked with white line on the map.</p></caption><graphic xmlns:xlink="http://www.w3.org/1999/xlink" xlink:href="bdj-13-e142838-g007.jpg" position="float" id="oo_1245308.jpg" orientation="portrait" xlink:type="simple"><uri content-type="original_file" xlink:type="simple">https://binary.pensoft.net/fig/1245308</uri></graphic></fig><fig id="F12271533" position="float" orientation="portrait"><object-id xmlns:xlink="http://www.w3.org/1999/xlink" content-type="arpha" xlink:type="simple">03797B46-FD75-54D4-B653-007F2A0EB7B1</object-id><object-id xmlns:xlink="http://www.w3.org/1999/xlink" content-type="doi" xlink:type="simple">10.3897/BDJ.13.e142838.figure8</object-id><label>Figure 8.</label><caption><p>Habitat of <italic><tp:taxon-name><tp:taxon-name-part taxon-name-part-type="genus" reg="Trachyphloeosoma">Trachyphloeosoma</tp:taxon-name-part><tp:taxon-name-part taxon-name-part-type="species" reg="rutiani">rutiani</tp:taxon-name-part></tp:taxon-name></italic> sp. nov. in leaf litter.</p></caption><graphic xmlns:xlink="http://www.w3.org/1999/xlink" xlink:href="bdj-13-e142838-g008.jpg" position="float" id="oo_1182032.jpg" orientation="portrait" xlink:type="simple"><uri content-type="original_file" xlink:type="simple">https://binary.pensoft.net/fig/1182032</uri></graphic></fig></tp:treatment-sec><ref-list><ref id="B12271644"><element-citation xmlns:xlink="http://www.w3.org/1999/xlink" publication-type="article" xlink:type="simple"><person-group person-group-type="author"><name name-style="western"><surname>Ren</surname><given-names>L.</given-names></name><name name-style="western"><surname>Borovec</surname><given-names>R.</given-names></name><name name-style="western"><surname>Zhang</surname><given-names>R.</given-names></name></person-group><year>2020</year><article-title>On Chinese <tp:taxon-name><tp:taxon-name-part taxon-name-part-type="tribe">Trachyphloeini</tp:taxon-name-part></tp:taxon-name> with description of four new species (<tp:taxon-name><tp:taxon-name-part taxon-name-part-type="order">Coleoptera</tp:taxon-name-part></tp:taxon-name>, <tp:taxon-name><tp:taxon-name-part taxon-name-part-type="family">Curculionidae</tp:taxon-name-part></tp:taxon-name>, <tp:taxon-name><tp:taxon-name-part taxon-name-part-type="subfamily">Entiminae</tp:taxon-name-part></tp:taxon-name>)</article-title><source>Zookeys</source><volume>974</volume><fpage>93</fpage><lpage>119</lpage><pub-id pub-id-type="doi">10.3897/zookeys.974.56059</pub-id></element-citation></ref></ref-list></tp:taxon-treatment>
